# Supplementary material for: Impact of COVID-19 on the Pediatric Primary Care Model in Catalonia: Analysis of Changes in the Number and Type of Face-to-Face and Remote Visits
Source: JMIR Pediatr Parent. 2024 Mar 15;7:e49943. doi: 10.2196/49943 (PMC11004613; doi:10.2196/49943)
Supplement: Multimedia Appendix 1 [file pediatrics-v7-e49943-s001.xlsx]

## Sheet: Taula
			TOTAL				FACE-TO-FACE				SYNCHRONOUS NON-FACE-TO-FACE				ASYNCHRONOUS NON-FACE-TO-FACE					Informació per llegir la taula:
		2019	Average visits/day	Change %	SD visits/day	p-value	Average visits/day	Change %	SD visits/day	p-value	Average visits/day	Change %	SD visits/day	p-value	Average visits/day	Change %	SD visits/day	p-value
		January	13632	-	4093.07	-	12820	-	3864.87	-	580	-	179.791	-	231	-	68.0063	-		El canvi % és el canvi entre la mitjana de visites/dia sempre respecte el 2019 i el càlcul és:
		February	14702	-	1945.62	-	13760	-	1907.19	-	644	-	54.6617	-	298	-	47.8545	-		(valor final - valor incial)/valor inicial
		March	13985	-	1659.73	-	13054	-	1602.3	-	620	-	60.9447	-	311	-	41.7373	-
		April	11835	-	4262.11	-	10987	-	3960.36	-	544	-	201.85	-	304	-	111.408	-		SD significa desviació típica, però encara no la he calculat per si decidim fer canvis a la taula
		May	12296	-	3014.37	-	11335	-	2803.37	-	599	-	138.205	-	362	-	89.292	-		i per exemple posar-ho en trimestres i no per mesos.
		June	11046	-	2990.47	-	10151	-	2765.01	-	549	-	152.076	-	346	-	87.7301	-		Sense aquest valor es pot fer una primera interpretació
		July	10020	-	1067.87	-	9196	-	991.254	-	487	-	63.7008	-	337	-	39.5806	-
		August	6711	-	1650.32	-	6166	-	1519.11	-	293	-	82.5517	-	252	-	74.4929	-		Què compara el p-valor:
		September	10241	-	3184.14	-	9412	-	2963.78	-	471	-	132.851	-	358	-	112.654	-		La mitjana de visites diàries, per mes, de cada any respecte el mateix mes del 2019
		October	13104	-	1825.37	-	12071	-	1710.05	-	584	-	81.526	-	449	-	64.4094	-		Els p-valor significatius les he marcat en negreta.
		November	13541	-	3379.95	-	12463	-	3131.16	-	617	-	148.332	-	461	-	114.545	-
		December	11551	-	5248.02	-	10696	-	4857.48	-	477	-	234.619	-	378	-	185.67	-		Què signifiquen els colors:
		2020																		D'aquelles comparacions significatives, he marcat en verd quan el canvi ha sigut positiu
		January	12310	-9.69777	4675.98	0.342	11399	-11.0842	4347.08	0.27	519	-10.5172	203.904	0.312	392	69.697	151.384	<0,001		(més visites diàries respecte el 2019) i en vermell quan el canvi ha sigut negatiu
		February	15389	4.67283	1876.21	0.315	14246	3.53198	1838.18	0.417	648	0.621118	46.4999	0.783	495	66.1074	38.1561	<0,001		(menys visites diàries respecte el 2019)
		March	9515	-31.9628	4820.17	0.001	6937	-46.8592	5772.65	<0,001	2073	234.355	1071.09	<0,001	505	62.3794	80.892	<0,001
		April	5102	-56.8906	1543.7	1.95e-07	1604	-85.4009	523.188	<0,001	2916	436.029	831.403	<0,001	582	91.4474	210.459	<0,001		Aquests colorets després ja els treurem, però ara van molt bé per interpretar la taula de manera ràpida
		May	7049	-42.6724	1702.16	2.08e-08	2327	-79.4707	561.812	<0,001	3801	534.558	927.136	<0,001	921	154.42	234.548	<0,001
		June	8076	-26.8876	2036.63	0.002	3133	-69.136	818.517	<0,001	3876	606.011	988.964	<0,001	1067	208.382	278.792	<0,001
		July	9285	-7.33533	486.143	0.011	3600	-60.8525	178.201	<0,001	4623	849.281	471.296	<0,001	1062	215.134	91.2603	<0,001
		August	8780	30.83	662.343	0	3194	-48.1998	155.901	<0,001	4685	1498.98	470.737	<0,001	901	257.54	98.2111	<0,001
		September	13033	27.263	4782.25	0.051	4312	-54.1861	1453.97	<0,001	7224	1433.76	2839.03	<0,001	1497	318.156	534.251	<0,001
		October	14285	9.01252	3494.09	0.224	4993	-58.6364	1176.01	<0,001	7430	1172.26	1886.03	<0,001	1862	314.699	485.327	<0,001
		November	13373	-1.24068	1261.58	0.832	5103	-59.0548	309.106	<0,001	6468	948.298	784.328	<0,001	1802	290.889	301.589	<0,001
		December	9448	-18.2062	3593.16	0.19	3964	-62.9394	1502.22	<0,001	4245	789.937	1599.97	<0,001	1238	227.513	511.803	<0,001
		2021
		January	10652	-21.8603	4161.63	0.043	4211	-67.1529	1630.7	<0,001	4909	746.379	1938.67	<0,001	1533	563.636	620.194	<0,001
		February	13474	-8.35261	1071.49	0.043	5483	-60.1526	373.112	<0,001	6061	841.149	543.017	<0,001	1930	547.651	263.889	<0,001
		March	14618	4.52628	1366.99	0.213	6381	-51.1184	508.776	<0,001	6200	900	634.35	<0,001	2037	554.984	278.527	<0,001
		April	13378	13.0376	4707.43	0.285	5984	-45.5356	2085.5	<0,001	5515	913.787	1946.97	<0,001	1878	517.763	698.037	<0,001
		May	14603	18.7622	1866.53	0.023	6902	-39.109	825.606	<0,001	5650	843.239	759.109	<0,001	2051	466.575	326.995	<0,001
		June	13087	18.4773	3381.13	0.067	6747	-33.5336	1674.24	<0,001	4545	727.869	1236.28	<0,001	1795	418.786	508.755	<0,001
		July	11513	14.9002	1323.28	0.002	5767	-37.288	598.495	<0,001	4127	747.433	491.919	<0,001	1619	380.415	296	<0,001
		August	7712	14.9158	888.84	0.043	3995	-35.2092	364.43	<0,001	2683	815.7	381.16	<0,001	1034	310.317	185.812	<0,001
		September	12181	18.9435	3263.93	0.074	6536	-30.5567	1956.22	<0,001	3902	728.45	939.427	<0,001	1743	386.872	417.943	<0,001
		October	15049	14.8428	3787.44	0.067	8826	-26.8826	2210.18	<0,001	4249	627.568	1095.29	<0,001	1974	339.644	542.886	<0,001
		November	16277	20.2053	3883.08	0.043	10230	-17.917	2434.63	0.0131	3958	541.491	925.711	<0,001	2089	353.145	546.518	<0,001
		December	12745	10.3368	4796.4	0.431	7554	-29.3755	2956.53	0.0134	3367	605.87	1174.08	<0,001	1824	382.54	737.485	<0,001
		2022
		January	14487	6.27201	4512.91	0.618	6736	-47.4571	1900.38	<0,001	4601	693.276	1449.65	<0,001	3150	1263.64	1250.38	<0,001
		February	13799	-6.14202	1228.09	0.164	8178	-40.5669	820.027	<0,001	3298	412.112	390.155	<0,001	2323	679.53	417.31	<0,001
		March	14601	4.40472	1349.73	0.281	9367	-28.2442	881.072	<0,001	3066	394.516	271.207	<0,001	2168	597.106	253.534	<0,001
		April	12062	1.91804	4421.3	0.865	8076	-26.4949	2954.4	0.022	2281	319.301	840.431	<0,001	1706	461.184	652.174	<0,001
		May	14330	16.542	1397.56	0.038	9799	-13.5509	968.359	0.035	2516	320.033	210.671	<0,001	2014	456.354	265.205	<0,001
		June	11669	5.64005	3967.01	0.618	8093	-20.2739	2756.2	0.035	1928	251.184	649.997	<0,001	1649	376.59	574.282	<0,001
		July	10354	3.33333	1006.09	0.388	7274	-20.9004	650.337	<0,001	1629	234.497	156.595	<0,001	1452	330.861	241.439	<0,001
		August	7662	14.1708	1829.36	0.164	5506	-10.7039	1313.33	0.17	1177	301.706	279.077	<0,001	979	288.492	253.632	<0,001
		September	12530	22.3513	2447.92	0.049	8954	-4.86613	1929.93	0.605	1848	292.357	280.762	<0,001	1727	382.402	283.597	<0,001
		October	14974	14.2705	3790.66	0.148	11075	-8.25118	2804.4	0.203	2041	249.486	511.417	<0,001	1857	313.586	507.866	<0,001
		November	18976	40.1374	4946.06	0.002	14355	15.1809	3786.2	0.128	2423	292.707	607.264	<0,001	2198	376.79	572.228	<0,001
		December	14664	26.95	6749.78	0.164	11243	5.11406	5104.1	0.718	1840	285.744	879.997	<0,001	1581	318.254	818.905	<0,001
		*All comparisons are with t-test and respect to the same month of 2019. Bonferroni correction has been applied to all p-values.

## Sheet: Sortida_Asincrones
				Mes	A	B e	stimate e	stimate1 e	stimate2 s	tatistic p	.value p	arameter c	onf.low c	onf.high m	ethod alternative
				<dbl>	<int>	<int>	<dbl>	<dbl>	<dbl>	<dbl>	<dbl>	<dbl>	<dbl>	<dbl>	<chr> <chr>
			1	1	23	23	-161	231	392	-4.66	5.94e- 5	30.5	-232	-90.5	Welch Two Sample t-test two.sided
			2	2	20	20	-197	298	495	-14.4	1.5e-16	36.2	-225	-169	Welch Two Sample t-test two.sided
			3	3	21	22	-194	311	505	-9.94	2.89e-11	31.8	-234	-154	Welch Two Sample t-test two.sided
			4	4	22	22	-278	304	582	-5.47	5.14e- 6	31.9	-381	-174	Welch Two Sample t-test two.sided
			5	5	23	21	-559	362	921	-10.3	1.67e-10	25.2	-672	-447	Welch Two Sample t-test two.sided
			6	6	20	22	-722	346	1067	-11.5	1.3e-11	25.5	-851	-593	Welch Two Sample t-test two.sided
			7	7	23	23	-726	337	1062	-35	7.02e-26	30	-768	-684	Welch Two Sample t-test two.sided
			8	8	22	21	-649	252	901	-24.3	1.73e-24	37.3	-703	-595	Welch Two Sample t-test two.sided
			9	9	21	22	-1139	358	1497	-9.77	1.21e- 9	22.9	-1380	-898	Welch Two Sample t-test two.sided
			10	10	23	22	-1413	449	1862	-13.5	4.62e-12	21.7	-1630	-1196	Welch Two Sample t-test two.sided
			11	11	21	21	-1341	461	1802	-19	1.17e-16	25.7	-1486	-1196	Welch Two Sample t-test two.sided
			12	12	22	23	-860	378	1238	-7.56	3.19e- 8	27.9	-1093	-627	Welch Two Sample t-test two.sided
				Mes	A	B	estimate	estimate1	estimate2	statistic	p.value	parameter	conf.low	conf.high	method alternative
				<dbl>	<int>	<int>	<dbl>	<dbl>	<dbl>	<dbl>	<dbl>	<dbl>	<dbl>	<dbl>	<chr> <chr>
			1	1	23	21	-1301	231	1533	-9.56	5.45e- 9	20.4	-1585	-1018	Welch Two Sample t-test two.sided
			2	2	20	20	-1632	298	1930	-27.2	2.01e-17	20.2	-1757	-1507	Welch Two Sample t-test two.sided
			3	3	21	23	-1726	311	2037	-29.4	8.78e-20	23.1	-1848	-1605	Welch Two Sample t-test two.sided
			4	4	22	22	-1574	304	1878	-10.4	5.26e-10	22.1	-1886	-1261	Welch Two Sample t-test two.sided
			5	5	23	21	-1689	362	2051	-22.9	3.37e-17	22.7	-1842	-1537	Welch Two Sample t-test two.sided
			6	6	20	22	-1449	346	1795	-13.1	5.26e-12	22.4	-1678	-1221	Welch Two Sample t-test two.sided
			7	7	23	22	-1283	337	1619	-20.2	1.52e-15	21.7	-1415	-1150	Welch Two Sample t-test two.sided
			8	8	22	22	-782	252	1034	-18.3	5.67e-17	27.6	-869	-695	Welch Two Sample t-test two.sided
			9	9	21	22	-1385	358	1743	-15	9.81e-14	24.2	-1576	-1194	Welch Two Sample t-test two.sided
			10	10	23	21	-1525	449	1974	-12.8	3.1e-11	20.5	-1773	-1276	Welch Two Sample t-test two.sided
			11	11	21	22	-1628	461	2089	-13.7	1.67e-12	22.9	-1875	-1382	Welch Two Sample t-test two.sided
			12	12	22	23	-1446	378	1824	-9.1	2.14e- 9	24.9	-1773	-1118	Welch Two Sample t-test two.sided
				Mes	A	B	estimate	estimate1	estimate2	statistic	p.value	parameter	conf.low	conf.high	method alternative
				<dbl>	<int>	<int>	<dbl>	<dbl>	<dbl>	<dbl>	<dbl>	<dbl>	<dbl>	<dbl>	<chr> <chr>
			1	1	23	21	-2918	231	3150	-10.7	9.73e-10	20.1	-3488	-2349	Welch Two Sample t-test two.sided
			2	2	20	19	-2025	298	2323	-21	2.42e-14	18.4	-2227	-1823	Welch Two Sample t-test two.sided
			3	3	21	23	-1857	311	2168	-34.6	1.51e-21	23.3	-1968	-1747	Welch Two Sample t-test two.sided
			4	4	22	21	-1402	304	1706	-9.71	3.04e- 9	21.1	-1702	-1102	Welch Two Sample t-test two.sided
			5	5	23	22	-1652	362	2014	-27.8	1.38e-20	25.5	-1775	-1530	Welch Two Sample t-test two.sided
			6	6	20	22	-1303	346	1649	-10.5	4.68e-10	22.1	-1560	-1046	Welch Two Sample t-test two.sided
			7	7	23	21	-1115	337	1452	-20.9	1.57e-15	21	-1226	-1004	Welch Two Sample t-test two.sided
			8	8	22	23	-727	252	979	-13.2	5.5e-13	25.9	-840	-613	Welch Two Sample t-test two.sided
			9	9	21	22	-1369	358	1727	-21	1.52e-18	27.7	-1503	-1235	Welch Two Sample t-test two.sided
			10	10	23	21	-1408	449	1857	-12.6	3.8e-11	20.6	-1640	-1175	Welch Two Sample t-test two.sided
			11	11	21	21	-1737	461	2198	-13.6	4.32e-12	21.6	-2002	-1473	Welch Two Sample t-test two.sided
			12	12	22	22	-1203	378	1581	-6.72	7.19e- 7	23.2	-1573	-833	Welch Two Sample t-test two.sided

## Sheet: Sortida_Sincrones
			Mes	A	B	estimate	estimate1	estimate2	statistic	p.value	parameter	conf.low	conf.high	method alternative
			<dbl>	<int>	<int>	<dbl>	<dbl>	<dbl>	<dbl>	<dbl>	<dbl>	<dbl>	<dbl>	<chr> <chr>
		1	1	23	23	61.2	580	519	1.08	2.86e- 1	43.3	-53.1	176	Welch Two Sample t-test two.sided
		2	2	20	20	-4.45	644	648	-0.277	7.83e- 1	37	-37	28.1	Welch Two Sample t-test two.sided
		3	3	21	22	-1452	620	2073	-6.35	2.62e- 6	21.1	-1928	-977	Welch Two Sample t-test two.sided
		4	4	22	22	-2372	544	2916	-13	3.25e-12	23.5	-2749	-1995	Welch Two Sample t-test two.sided
		5	5	23	21	-3202	599	3801	-15.7	5.42e-13	20.8	-3627	-2776	Welch Two Sample t-test two.sided
		6	6	20	22	-3326	549	3876	-15.6	2.14e-13	22.1	-3769	-2884	Welch Two Sample t-test two.sided
		7	7	23	23	-4136	487	4623	-41.7	4.93e-23	22.8	-4341	-3931	Welch Two Sample t-test two.sided
		8	8	22	21	-4392	293	4685	-42.1	6.56e-22	21.2	-4608	-4175	Welch Two Sample t-test two.sided
		9	9	21	22	-6753	471	7224	-11.1	2.67e-10	21.1	-8013	-5493	Welch Two Sample t-test two.sided
		10	10	23	22	-6846	584	7430	-17	8.69e-14	21.1	-7683	-6009	Welch Two Sample t-test two.sided
		11	11	21	21	-5851	617	6468	-33.6	5.06e-20	21.4	-6212	-5489	Welch Two Sample t-test two.sided
		12	12	22	23	-3768	477	4245	-11.2	9.17e-11	23	-4466	-3070	Welch Two Sample t-test two.sided
			Mes	A	B	estimate	estimate1	estimate2	statistic	p.value	parameter	conf.low	conf.high	method alternative
			<dbl>	<int>	<int>	<dbl>	<dbl>	<dbl>	<dbl>	<dbl>	<dbl>	<dbl>	<dbl>	<chr> <chr>
		1	1	23	21	-4328	580	4909	-10.2	1.96e- 9	20.3	-5213	-3443	Welch Two Sample t-test two.sided
		2	2	20	20	-5418	644	6061	-44.4	5.74e-21	19.4	-5673	-5162	Welch Two Sample t-test two.sided
		3	3	21	23	-5579	620	6200	-42	7.92e-23	22.4	-5855	-5304	Welch Two Sample t-test two.sided
		4	4	22	22	-4972	544	5515	-11.9	6.33e-11	21.5	-5839	-4105	Welch Two Sample t-test two.sided
		5	5	23	21	-5051	599	5650	-30	7.19e-19	21.2	-5400	-4701	Welch Two Sample t-test two.sided
		6	6	20	22	-3996	549	4545	-15	5.93e-13	21.7	-4547	-3444	Welch Two Sample t-test two.sided
		7	7	23	22	-3640	487	4127	-34.4	2.05e-20	21.7	-3860	-3421	Welch Two Sample t-test two.sided
		8	8	22	22	-2390	293	2683	-28.7	1.65e-19	23	-2562	-2218	Welch Two Sample t-test two.sided
		9	9	21	22	-3431	471	3902	-17	4.54e-14	21.9	-3851	-3011	Welch Two Sample t-test two.sided
		10	10	23	21	-3665	584	4249	-15.3	1.42e-12	20.2	-4164	-3165	Welch Two Sample t-test two.sided
		11	11	21	22	-3341	617	3958	-16.7	4.94e-14	22.1	-3756	-2926	Welch Two Sample t-test two.sided
		12	12	22	23	-2890	477	3367	-11.6	2.91e-11	23.8	-3406	-2375	Welch Two Sample t-test two.sided
		Gr	oups:	Mes	[12]
			Mes	A	B	estimate	estimate1	estimate2	statistic	p.value	parameter	conf.low	conf.high	method alternative
			<dbl>	<int>	<int>	<dbl>	<dbl>	<dbl>	<dbl>	<dbl>	<dbl>	<dbl>	<dbl>	<chr> <chr>
		1	1	23	21	-4020	580	4601	-12.6	3.81e-11	20.6	-4684	-3357	Welch Two Sample t-test two.sided
		2	2	20	19	-2654	644	3298	-29.4	4.31e-17	18.7	-2844	-2465	Welch Two Sample t-test two.sided
		3	3	21	23	-2445	620	3066	-42.1	2.61e-24	24.4	-2565	-2325	Welch Two Sample t-test two.sided
		4	4	22	21	-1737	544	2281	-9.22	4.75e- 9	22.2	-2128	-1347	Welch Two Sample t-test two.sided
		5	5	23	22	-1917	599	2516	-35.9	8.28e-30	36	-2025	-1809	Welch Two Sample t-test two.sided
		6	6	20	22	-1378	549	1928	-9.66	1.18e- 9	23.5	-1673	-1084	Welch Two Sample t-test two.sided
		7	7	23	21	-1142	487	1629	-31.1	4.34e-22	26	-1217	-1066	Welch Two Sample t-test two.sided
		8	8	22	23	-884	293	1177	-14.5	5.45e-14	26	-1009	-759	Welch Two Sample t-test two.sided
		9	9	21	22	-1377	471	1848	-20.7	2.01e-19	30.3	-1513	-1242	Welch Two Sample t-test two.sided
		10	10	23	21	-1458	584	2041	-12.9	1.95e-11	20.9	-1692	-1223	Welch Two Sample t-test two.sided
		11	11	21	21	-1806	617	2423	-13.2	4.58e-12	22.4	-2088	-1523	Welch Two Sample t-test two.sided
		12	12	22	22	-1363	477	1840	-7.02	2.95e- 7	24	-1764	-963	Welch Two Sample t-test two.sided

## Sheet: Sortida_Totals
				Mes	A	B	estimate	estimate1	estimate2	statistic	p.value	parameter	conf.low	conf.high	method alternative
				<dbl>	<int>	<int>	<dbl>	<dbl>	<dbl>	<dbl>	<dbl>	<dbl>	<dbl>	<dbl>	<chr> <chr>
			1	1	23	23	1322	13632	12310	1.02	0.313	43.2	-1291	3935	Welch Two Sample t-test two.sided
			2	2	20	20	-687	14702	15389	-1.14	0.263	37.9	-1911	537	Welch Two Sample t-test two.sided
			3	3	21	22	4471	13985	9515	4.1	0.000355	26.1	2231	6710	Welch Two Sample t-test two.sided
			4	4	22	22	6733	11835	5102	6.97	1.95e-07	26.4	4748	8718	Welch Two Sample t-test two.sided
			5	5	23	21	5248	12296	7049	7.19	2.08e-08	35.3	3766	6729	Welch Two Sample t-test two.sided
			6	6	20	22	2970	11046	8076	3.73	0.000727	33.1	1348	4592	Welch Two Sample t-test two.sided
			7	7	23	23	735	10020	9285	3	0.00528	30.7	235	1234	Welch Two Sample t-test two.sided
			8	8	22	21	-2069	6711	8780	-5.44	8.5e-06	27.9	-2848	-1290	Welch Two Sample t-test two.sided
			9	9	21	22	-2792	10241	13033	-2.26	0.0296	36.7	-5293	-292	Welch Two Sample t-test two.sided
			10	10	23	22	-1181	13104	14285	-1.41	0.168	31.4	-2886	525	Welch Two Sample t-test two.sided
			11	11	21	21	169	13541	13373	0.214	0.832	25.5	-1451	1788	Welch Two Sample t-test two.sided
			12	12	22	23	2103	11551	9448	1.56	0.127	37	-625	4832	Welch Two Sample t-test two.sided
				Mes	A	B	estimate	estimate1	estimate2	statistic	p.value par	ameter conf	.low conf	.high met	hod alternative
				<dbl>	<int>	<int>	<dbl>	<dbl>	<dbl>	<dbl>	<dbl>	<dbl> <	dbl>	<dbl> <ch	r> <chr>
			1	1	23	21	2980	13632	10652	2.39	0.0214	41.5	464. 5	496. Wel	ch Two Sample t-test two.sided
			2	2	20	20	1228	14702	13474	2.47	0.0194	29.6	213. 2	243. Wel	ch Two Sample t-test two.sided
			3	3	21	23	-633	13985	14618	-1.37	0.178	38.9 -1	565	300. Wel	ch Two Sample t-test two.sided
			4	4	22	22	-1543	11835	13378	-1.14	0.261	41.6 -4	276. 1	190. Wel	ch Two Sample t-test two.sided
			5	5	23	21	-2307	12296	14603	-3.08	0.00388	37.2 -3	-825	790. Wel	ch Two Sample t-test two.sided
			6	6	20	22	-2042	11046	13087	-2.08	0.0443	40.0 -4	29	-54.3 Wel	ch Two Sample t-test two.sided
			7	7	23	22	-1493	10020	11513	-4.15	0.000165	40.4 -2	-219	767. Wel	ch Two Sample t-test two.sided
			8	8	22	22	-1001	6711	7712	-2.5	0.0175	32.2 -1	-815	187. Wel	ch Two Sample t-test two.sided
			9	9	21	22	-1941	10241	12181	-1.97	0.0552	41.0 -3	927	45.5 Wel	ch Two Sample t-test two.sided
			10	10	23	21	-1945	13104	15049	-2.14	0.0414	28.2 -3	808	-81.4 Wel	ch Two Sample t-test two.sided
			11	11	21	22	-2736	13541	16277	-2.47	0.0179	40.7 -4	-976	496. Wel	ch Two Sample t-test two.sided
			12	12	22	23	-1194	11551	12745	-0.795	0.431	42.2 -4	222. 1	834. Wel	ch Two Sample t-test two.sided
				Mes	A	B	estimate	estimate1	estimate2	statistic	p.value para	meter conf.	low conf.	high meth	od alternative
				<dbl>	<int>	<int>	<dbl>	<dbl>	<dbl>	<dbl>	<dbl>	<dbl> <	dbl>	<dbl> <ch	r> <chr>
			1	1	23	21	-855	13632	14487	-0.656	0.515	40.5 -3	488. 17	78. Wel	ch Two Sample t-test two.sided
			2	2	20	19	903	14702	13799	1.74	0.0909	-32.3	152. 19	59. Wel	ch Two Sample t-test two.sided
			3	3	21	23	-616	13985	14601	-1.34	0.187	38.6 -1	544. 3	12. Wel	ch Two Sample t-test two.sided
			4	4	22	21	-227	11835	12062	-0.171	0.865	40.7 -2	904. 24	50. Wel	ch Two Sample t-test two.sided
			5	5	23	22	-2033	12296	14330	-2.92	0.00638	31.3 -3	451. -6	15. Wel	ch Two Sample t-test two.sided
			6	6	20	22	-623	11046	11669	-0.578	0.566	38.7 -2	805. 15	58. Wel	ch Two Sample t-test two.sided
			7	7	23	21	-334	10020	10354	-1.07	0.291	-42	965. 2	97. Wel	ch Two Sample t-test two.sided
			8	8	22	23	-950	6711	7662	-1.83	0.074	42.9 -1	997	96.3 Wel	ch Two Sample t-test two.sided
			9	9	21	22	-2289	10241	12530	-2.63	0.0122	37.5 -4	049. -5	29. Wel	ch Two Sample t-test two.sided
			10	10	23	21	-1869	13104	14974	-2.05	0.0495	28.2 -3	734	-4.76 Wel	ch Two Sample t-test two.sided
			11	11	21	21	-5435	13541	18976	-4.16	0.000195	35.3 -8	088. -27	82. Wel	ch Two Sample t-test two.sided
			12	12	22	22	-3113	11551	14664	-1.71	0.0955	39.6 -6	799. 5	72. Wel	ch Two Sample t-test two.sided

## Sheet: Sortida_Presencials
		Mes	A	B	estimate e	stimate1	estimate2	statistic	p.value	parameter	conf.low	conf.high	method alternative
		<dbl>	<int>	<int>	<dbl>	<dbl>	<dbl>	<dbl>	<dbl>	<dbl>	<dbl>	<dbl>	<chr> <chr>
	1	1	23	23	1422	12820	11399	1.17	2.48e- 1	43.4	-1024	3867	Welch Two Sample t-test two.sided
	2	2	20	20	-486	13760	14246	-0.82	4.17e- 1	37.9	-1685	714	Welch Two Sample t-test two.sided
	3	3	21	22	6116	13054	6937	4.78	7.00e- 5	24.4	3478	8755	Welch Two Sample t-test two.sided
	4	4	22	22	9383	10987	1604	11	2.32e-10	21.7	7616	11151	Welch Two Sample t-test two.sided
	5	5	23	21	9009	11335	2327	15.1	1.02e-13	23.9	7776	10242	Welch Two Sample t-test two.sided
	6	6	20	22	7018	10151	3133	10.9	2.33e-10	22	5686	8351	Welch Two Sample t-test two.sided
	7	7	23	23	5596	9196	3600	26.6	5.03e-19	23.4	5162	6030	Welch Two Sample t-test two.sided
	8	8	22	21	2972	6166	3194	9.13	7.72e- 9	21.5	2296	3648	Welch Two Sample t-test two.sided
	9	9	21	22	5099	9412	4312	7.11	8.32e- 8	28.8	3632	6567	Welch Two Sample t-test two.sided
	10	10	23	22	7078	12071	4993	16.2	5.6e-19	39.1	6197	7960	Welch Two Sample t-test two.sided
	11	11	21	21	7360	12463	5103	10.7	7.85e-10	20.4	5930	8791	Welch Two Sample t-test two.sided
	12	12	22	23	6732	10696	3964	6.22	1.71e- 6	24.8	4502	8961	Welch Two Sample t-test two.sided
		Mes	A	B e	stimate es	timate1 e	stimate2 s	tatistic p	.value p	arameter c	onf.low c	onf.high m	ethod alternative
		<dbl>	<int>	<int>	<dbl>	<dbl>	<dbl>	<dbl>	<dbl>	<dbl>	<dbl>	<dbl>	<chr> <chr>
	1	1	23	21	8609	12820	4211	9.77	7.38e-11	30.2	6811	10408	Welch Two Sample t-test two.sided
	2	2	20	20	8277	13760	5483	19	1.72e-14	20.5	7372	9182	Welch Two Sample t-test two.sided
	3	3	21	23	6673	13054	6381	18.3	1.88e-15	23.7	5918	7427	Welch Two Sample t-test two.sided
	4	4	22	22	5003	10987	5984	5.24	9.96e- 6	31.8	3059	6947	Welch Two Sample t-test two.sided
	5	5	23	21	4433	11335	6902	7.25	1.04e- 7	26.1	3176	5690	Welch Two Sample t-test two.sided
	6	6	20	22	3404	10151	6747	4.77	4.27e- 5	30.7	1947	4860	Welch Two Sample t-test two.sided
	7	7	23	22	3430	9196	5767	14.1	2.4e-16	36.4	2937	3922	Welch Two Sample t-test two.sided
	8	8	22	22	2171	6166	3995	6.52	1.09e- 6	23.4	1483	2860	Welch Two Sample t-test two.sided
	9	9	21	22	2875	9412	6536	3.74	6.76e- 4	34.4	1312	4438	Welch Two Sample t-test two.sided
	10	10	23	21	3245	12071	8826	5.41	3.77e- 6	37.6	2030	4460	Welch Two Sample t-test two.sided
	11	11	21	22	2233	12463	10230	2.6	1.31e- 2	37.8	496	3971	Welch Two Sample t-test two.sided
	12	12	22	23	3142	10696	7554	2.61	1.34e- 2	34.4	694	5591	Welch Two Sample t-test two.sided
		Mes	A	B	estimate e	stimate1	estimate2	statistic	p.value	parameter	conf.low	conf.high	method alternative
		<dbl>	<int>	<int>	<dbl>	<dbl>	<dbl>	<dbl>	<dbl>	<dbl>	<dbl>	<dbl>	<chr> <chr>
	1	1	23	21	6084	12820	6736	6.71	1.26e- 7	32.7	4239	7928	Welch Two Sample t-test two.sided
	2	2	20	19	5582	13760	8178	12	4.21e-12	26.1	4624	6540	Welch Two Sample t-test two.sided
	3	3	21	23	3687	13054	9367	9.33	1.92e-10	30.5	2880	4493	Welch Two Sample t-test two.sided
	4	4	22	21	2912	10987	8076	2.74	9.22e- 3	38.8	763	5061	Welch Two Sample t-test two.sided
	5	5	23	22	1536	11335	9799	2.48	1.97e- 2	27.4	265	2807	Welch Two Sample t-test two.sided
	6	6	20	22	2058	10151	8093	2.41	2.06e- 2	39.6	334	3783	Welch Two Sample t-test two.sided
	7	7	23	21	1923	9196	7274	7.67	2.98e- 9	38.3	1415	2430	Welch Two Sample t-test two.sided
	8	8	22	23	660	6166	5506	1.56	1.27e- 1	41.5	-196	1516	Welch Two Sample t-test two.sided
	9	9	21	22	457	9412	8954	0.597	5.55e- 1	34.1	-1100	2015	Welch Two Sample t-test two.sided
	10	10	23	21	996	12071	11075	1.41	1.69e- 1	32.5	-446	2438	Welch Two Sample t-test two.sided
	11	11	21	21	-1892	12463	14355	-1.76	8.56e- 2	38.6	-4061	277	Welch Two Sample t-test two.sided
	12	12	22	22	-547	10696	11243	-0.364	7.18e- 1	41.9	-3579	2485	Welch Two Sample t-test two.sided
